# Supplementary material for: Surveillance Data Highlights Feed Form, Biosecurity, and Disease Control as Significant Factors Associated with Salmonella Infection on Farrow-to-Finish Pig Farms
Source: Front Microbiol. 2018 Feb 15;9:187. doi: 10.3389/fmicb.2018.00187 (PMC5818458; doi:10.3389/fmicb.2018.00187)
Supplement: Supplementary Table 1 — Collinearity results among selected variables from the univariate analysis in the Salmonella risk factors study conducted in 61 Irish farrow-to-finish herds. [file Table1.XLSX]

## Sheet: Collinearity table
Univariate results	Staff_change	Trainning_course	Home_purch_wean1	home_purch_wean2	Home_purch_finish	Type_feed_sows	Type_feed_wean1	Dry_wet_wean1	Dry_wet_wean2	Type_feed_finishers	Dry_wet_finisher	Whey_Finish	Antimicrobials_wean2	Zinc_wean2	Acids_finish	Water_supply	Chlorinate_water	Water_analysis	Fence	Disposal_carcass	Feed_truck	Washing_wean2	Wean2_DisDry_Pr	Finish_Dis_Pr	Finish_Wat_Pr	Boots_change_Staff	Boots_change_Visitors	Cats	Birds	Glasser	Coccidia	Dysentery	Coli	Mange	Resp_complex	VPMWS	VPRRS
Prevalence reads	61	61	59	57	61	59	59	53	50	61	54	61	58	59	61	61	61	61	61	60	61	57	57	61	61	61	61	61	61	61	61	61	61	61	60
Prevalence p-value	0.2464	0.069	0.05	0.0884	0.0781	0.2332	0.065	0.0849	0.1274	0.13	0.1462	0.238	0.1236	0.2124	0.1667	0.2444	0.072	0.2493	0.0821	0.0252	0.1167	0.2076	0.2433	0.1493	0.1689	0.163	0.2151	0.0706	0.2829	0.0511	0.1277	0.0776	0.0545	0.2124	0.1468
	Staff_change	Trainning_course	Home_purch_wean1	home_purch_wean2	Home_purch_finish	Type_feed_sows	Type_feed_wean1	Dry_wet_wean1	Dry_wet_wean2	Type_feed_finishers	Dry_wet_finisher	Whey_Finish	Antimicrobials_wean2	Zinc_wean2	Acids_finish	Water_supply	Chlorinate_water	Water_analysis	Fence	Disposal_carcass	Feed_truck	Washing_wean2	Wean2_DisDry_Pr	Finish_Dis_Pr	Finish_Wat_Pr	Boots_change_Staff	Boots_change_Visitors	Cats	Birds	Glasser	Coccidia	Dysentery	Coli	Mange	Resp_complex
Staff_change		0.8551	0.0234	0.055	0.0057	0.0402	0.0083	0.7165	0.4383	0.1814	0.8881	0.4065	1	0.3934	0.2827	0.2781	0.7268	0.376	0.9248	0.5249	0.6576	0.3131	0.5616	0.8548	1	0.0214	0.0864	0.7144	0.8498	0.7572	0.3735	0.8586	0.7243	0.4926	1
Trainning_course			0.5168	0.3187	0.4125	0.238	0.4402	0.6374	0.7059	0.3139	0.7695	0.6688	0.0477	0.3177	0.2601	0.7557	0.551	0.4435	0.6334	0.3152	0.4599	0.3482	0.4844	0.1666	0.2343	0.0491	0.0371	0.2559	0.0587	0.5229	0.9364	0.834	0.5109	0.1584	0.1655
Home_purch_wean1				<0.001	<0.001	0.00265	<0.001	0.0595	0.0555	0.0029	0.1133	0.0798	0.5992	0.0484	0.6313	0.24	0.1453	0.3604	0.2762	0.7605	6421	0.6943	0.3995	0.9819	0.5168	0.3304	0.5285	0.7856	0.9528	0.9629	0.6932	0.8888	0.6631	0.715	0.7853
home_purch_wean2					<0.001	0.0065	<0.001	0.0845	0.0985	<0.0011	0.1792	0.2299	1	0.0118	1	0.1096	0.1792	0.3222	0.3905	0.752	0.8875	0.5091	0.3579	0.8115	0.3991	0.1792	0.4274	0.4895	0.4831	0.6946	0.7115	1	0.9258	0.6916	0.3748
Home_purch_finish						0.0064	<0.001	0.1287	0.0985	0.0031	0.9684	0.3355	1	0.0134	1	0.11	0.1796	0.2829	0.2652	0.9178	1	0.5091	0.3579	0.7945	0.3363	0.0762	0.2868	0.4125	0.5499	0.5751	0.7227	0.6539	1	0.7082	0.6851
Type_feed_sows							<0.001	0..2583	0.1167	<0.001	0.0499	0.0162	0.0033	0.1569	0.4073	0.3483	0.0267	0.8725	0.7408	0.1202	0.3776	0.4016	0.4699	0.4778	0.3615	0.1981	0.5905	0.5885	0.35	0.8443	0.3497	0.2886	0.66	0.0516	1
Type_feed_wean1								0.1515	0.5404	<0.001	0.7577	0.7815	0.8138	0.2316	0.8095	0.2486	0.0979	0.8242	0.8438	0.317	0.889	0.1173	0.3338	0.1093	0.2279	0.414	0.8207	0.8005	0.7833	0.5837	1	1	0.8035	0.8045	0.6739
Dry_wet_wean1									<0.001	0.4856	<0.001	1	0.4471	0.4001	1	1	0.1178	0.5143	0.2438	0.2679	0.597	0.4365	0.888	0.266	0.5862	0.123	0.715	0.3046	0.4717	0.2546	0.1513	0.2222	0.5461	0.9501	1
Dry_wet_wean2										0.7709	<0.001	0.6915	6812	0.1398	0.6538	0.2104	<0.001	0.1531	0.1101	1	0.5205	0.5108	0.7438	0.3817	0.3335	0.2345	0.4357	0.1438	0.7678	0.1164	0.7313	0.658	0.4064	0.3541	0.4428
Type_feed_finishers											0.0755	0.1907	1	0.5492	0.6951	0.4682	0.1917	0.7241	0.3825	0.1033	0.2033	0.324	0.4239	0.6819	0.7824	0.3454	1	1	0.532	0.1784	0.7917	0.4614	0.7636	0.8508	0.8757
Dry_wet_finisher												0.0841	1	0.2797	1	0.4787	0.092	0.2672	0.3507	1	1	0.7393	1	1	0.9393	0.243	0.4394	0.1495	0.4316	0.6893	0.5704	0.3752	0.7065	0.3554	0.1776
Whey_Finish													0.4777	0.449	0.2257	0.7424	1	0.9536	0.0489	1	0.1594	0.7051	1	1	0.6927	1	0.3218	1	0.6951	0.5561	1	0.103	1	0.3403	1
Antimicrobials_wean2														0.7125	0.0477	0.3106	0.303	0.0848	0.869	0.4657	1	0.8025	1	0.4452	0.1384	0.334	0.3278	0.7073	1	0.5741	0.3187	0.2136	1	1	0.3346
Zinc_wean2															1	0.6525	0.0168	0.6518	0.5853	0.4794	0.5313	0.5028	0.3681	1	0.7963	1	0.7762	0.8587	0.9177	0.9066	0.0787	0.3923	0.3114	1	0.1626
Acids_finish																0.2097	1	0.4942	0.3744	0.259	1	0.6275	1	1	1	0.5911	1	0.71	0.6989	1	0.6375	0.2416	0.319	1	0.3301
Water_supply																	0.0093	0.9331	0.1621	0.0547	0.6977	0.4587	0.4049	0.3023	0.0612	0.0462	0.063	0.2799	0.2785	0.0516	0.8886	1	1	0.286	0.8113
Chlorinate_water																		0.8717	1	0.7082	1	0.8063	1	1	0.7155	1	1	0.4601	0.6989	0.6221	0.6905	0.2416	0.572	1	0.3301
Water_analysis
Fence																				0.8177	0.5548	0.8093	0.6554	5529	0.7143	0.2315	0.4436	0.1314	0.8122	0.6064	0.4434	1	0.8983	0.4171	0.7869
Disposal_carcass																					0.0585	0.4121	0.7595	0.7964	0.357	0.259	0.0268	0.2207	0.0196	0.0055	0.6088	0.4002	0.7373	0.6737	0.5922
Feed_truck																						0.2619	0.4779	0.9863	0.9836	0.6688	1	0.6078	0.3424	1	0.0338	1	0.6842	0.0663	0.4361
Washing_wean2																							<0.001	<0.001	0.2931	0.2096	0.0335	0.2734	0.7976	0.164	0.5452	0.4928	0.2921	0.8999	0.2947
Wean1_Wat_Pr																							0.094	0.0026	0.0001	1	1	0.0797	0.8878	1	0.1321	0.3119	1	1	1
Wean2_DisDry_Pr																								0.0025	0.9874	1	0.6821	0.4103	0.5384	0.3932	0.4916	0.2047	0.4122	1	0.0929
Finish_Dis_Pr																									<0.001	1	0.7413	0.0884	0.6295	0.1524	0.5439	0.6861	0.9042	0.9236	0.1617
Finish_Wat_Pr																										0.7198	0.4899	0.1666	0.6295	0.0231	0.4894	1	0.869	0.9351	0.4914
Boots_change_Staff																											<0.001	0.287	0.7103	0.581	0.3899	0.5558	0.1617	1	0.6096
Boots_change_Visitors																												0.4961	0.1469	1	0.234	1	1	0.6693	0.3472
Cats																													0.7727	0.9293	0.1267	0.6671	0.182	0.5202	0.7324
Birds																														0.0632	0.4857	1	1	1	1
Glasser																															0.1411	1	0.3921	0.6487	1
Coccidia																																0.0921	0.82	1	0.573
Dysentery																																	0.1977	1	0.5756
Coli																																		0.4082	0.0101
Mange																																			0.416
